# Supplementary material for: An innovative model based on N7-methylguanosine-related lncRNAs for forecasting prognosis and tumor immune landscape in bladder cancer
Source: Cancer Cell Int. 2023 May 8;23:85. doi: 10.1186/s12935-023-02933-7 (PMC10165842; doi:10.1186/s12935-023-02933-7)
Supplement: Supplementary file 1 — Additional file 1: Table S1. 143 m7G-related genes. [file 12935_2023_2933_MOESM1_ESM.xlsx]

## Sheet: Sheet1
Table S1. 143 m7G-related genes.
Gene	Gene	Gene	Gene
DCPS	GEMIN4	METTL14	NUDT4
EIF4E	ERCC3	DCP2	RPL13A
NT5C3B	ERCC2	AKT1	EDC3
NT5C3A	CDK7	MTOR	XPO1
GEMIN5	CCNH	PIK3CA	IPO8
METTL1	GTF2H1	MYC	PIWIL2
POLR2L	POLR2E	EPAS1	NUDT1
EIF4E2	GTF2F2	RPS6KB1	NUDT5
PNP	MNAT1	PRKCB	NUDT7
LARP1	POLR2C	CCNB1	NUDT11
AGO2	GTF2H4	DDX58	NUDT16L1
EIF4E3	POLR2D	EIF4EBP1	NUDT10
EIF4E1B	POLR2J	NR4A1	SNUPN
NCBP1	GTF2F1	CDK1	EIF1
NCBP2	SUPT5H	EIF4A1	EIF3C
NCBP3	POLR2F	BLMH	PML
WDR4	GTF2H2	CS	LSM2
MKNK1	GTF2H3	KPNA4	RAN
MKNK2	GTF2H5	PABPC1	KPNB1
EIF3D	POLR2H	NXF1	SNRPC
NUDT16	POLR2I	UPF2	JUN
BUD23	POLR2G	ILF2	TSC1
TGS1	POLR2K	UPF3B	PRKAB1
RNMT	FTO	RBM8A	APAF1
DXO	RPS6KA1	SRRT	EIF2S3
CMTR1	RPS6	CD2BP2	EIF4A2
CMTR2	RPS6KA3	RNPS1	JUND
EIF4G3	EIF4G1	NUDT12	EIF2S2
RNGTT	PARN	SRRM1	SRSF1
POLR2B	NT5C2	NUDT3	IFI27
CYFIP2	POLR2A	RACK1	SNRNP70
CYFIP1	METTL3	YTHDF3	ATF5
RPS12	PRPF8	LENG8	WDR31
DDX20	TNPO1	PCIF1	ZNF784
WTAP	YTHDF2	PHAX	IFIT5
			PSMC4
			LSM1
			NCBP2L
