# Supplementary material for: An innovative model based on N7-methylguanosine-related lncRNAs for forecasting prognosis and tumor immune landscape in bladder cancer
Source: Cancer Cell Int. 2023 May 8;23:85. doi: 10.1186/s12935-023-02933-7 (PMC10165842; doi:10.1186/s12935-023-02933-7)
Supplement: Supplementary file 2 — Additional file 2: Table S2. Primers for qRT-PCR. [file 12935_2023_2933_MOESM2_ESM.xlsx]

## Sheet: Sheet1
Table S1 Primers for qRT-PCR.
Genes	Primers (5′-3′)
AC124312.2	forward: CGCGATCTGGACCAATCAGA
	reverse: AAGCATGGCTGGATGTGACT
LINC00677	forward: CAAGCCTTGCTTGAAATGCG
	reverse: TAGGAACCCCACTCCGCTAC
LINC01338	forward: TTGGGTTTGCGTCCTCATCT
	reverse: GGGCCATCATAGGCCTCAC
AL158209.1	forward: CGCGATCTGGACCAATCAGA
	reverse: AAGCATGGCTGGATGTGACT
SH3RF3-AS1	forward: AAAGTTTGGGCGGCGTTATC
	reverse: CCTACACCGGAACGAAGCTC
WASIR2	forward: CAGTCACTTTGCGGCCACT
	reverse: CCTGTGTTGTTTCCACTGCG
LINC02188	forward: TACTGGGTGGAGACACTTGG
	reverse: ATTCAGCCATTCAGGGGTCC
AC006058.1	forward: GGGACTTCATCCTCCTCCCT
	reverse: CAAACACAGGCTGACAAGGC
AP003059.1	forward: TGTTGGAGGCAAGAAGCAGA
	reverse: TGTTGGAGGCAAGAAGCAGA
AC073133.2	forward: TCAAATGACTGACCCCACGTT
	reverse:CAGCTCACAACATGGCAGAC
ACTB	forward: CATGTACGTTGCTATCCAGGC
	reverse: CTCCTTAATGTCACGCACGAT
