# Supplementary material for: An innovative model based on N7-methylguanosine-related lncRNAs for forecasting prognosis and tumor immune landscape in bladder cancer
Source: Cancer Cell Int. 2023 May 8;23:85. doi: 10.1186/s12935-023-02933-7 (PMC10165842; doi:10.1186/s12935-023-02933-7)
Supplement: Supplementary file 3 — Additional file 3: Table S3. Differentially expressed genes between the low- and high-risk groups. [file 12935_2023_2933_MOESM3_ESM.xlsx]

## Sheet: Sheet1
Table S2. Differentially expressed genes between the low- and high-risk groups.
Gene	logFC	AveExpr	t	P.Value	adj.P.Val	B	change
PPFIBP2	-1.17069	2.66511	-9.92314	1.18e-20	7.7e-17	36.1595	DOWN
TOX3	-1.50164	1.59295	-9.77417	3.77e-20	1.41e-16	35.0253	DOWN
VSIG2	-2.30977	4.85715	-9.07189	8e-18	8.26e-15	29.8147	DOWN
FBP1	-1.62736	4.86319	-9.05434	9.12e-18	8.52e-15	29.6874	DOWN
TBX3	-1.62194	3.97796	-9.04484	9.78e-18	8.71e-15	29.6186	DOWN
GATA3	-1.69668	5.45997	-8.86482	3.71e-17	2.14e-14	28.3236	DOWN
DHRS2	-2.72569	4.61967	-8.74193	9.12e-17	4.26e-14	27.449	DOWN
PPARG	-1.51303	4.26267	-8.70124	1.23e-16	5.47e-14	27.1612	DOWN
FAM3B	-1.72798	2.81238	-8.53052	4.21e-16	1.65e-13	25.9629	DOWN
RGL3	-1.21332	2.23233	-8.50219	5.16e-16	1.91e-13	25.7656	DOWN
GOLT1A	-1.34755	3.1056	-8.37314	1.29e-15	4.1e-13	24.8721	DOWN
SCNN1G	-1.5582	2.49571	-8.21315	4e-15	1.03e-12	23.7771	DOWN
HID1	-1.24408	3.32654	-8.15168	6.15e-15	1.47e-12	23.3601	DOWN
SPINK1	-3.07746	4.81241	-8.02183	1.51e-14	3.11e-12	22.4865	DOWN
CASQ1	-1.14185	1.54222	-7.98151	2e-14	3.96e-12	22.2171	DOWN
HMGCS2	-2.40637	3.48582	-7.94817	2.51e-14	4.74e-12	21.9951	DOWN
TNFAIP2	-1.17299	6.25862	-7.89452	3.62e-14	6.35e-12	21.6392	DOWN
CYP4F12	-1.21274	2.02713	-7.84757	4.99e-14	8.37e-12	21.3292	DOWN
CRACR2B	-1.08519	2.77445	-7.83847	5.31e-14	8.75e-12	21.2693	DOWN
TBX2	-1.39438	3.42536	-7.78741	7.5e-14	1.15e-11	20.9338	DOWN
ST3GAL5	-1.0299	2.48644	-7.78196	7.78e-14	1.18e-11	20.8981	DOWN
CAPS	-1.32485	4.2965	-7.74133	1.02e-13	1.45e-11	20.6324	DOWN
SNX31	-1.81672	2.85504	-7.69408	1.41e-13	1.83e-11	20.3247	DOWN
FOXA1	-1.33519	3.6466	-7.67313	1.62e-13	2.05e-11	20.1887	DOWN
TMEM97	-1.24429	4.77208	-7.64754	1.92e-13	2.31e-11	20.0229	DOWN
PLA2G2F	-1.60934	2.71722	-7.58414	2.93e-13	3.4e-11	19.6139	DOWN
BTBD16	-1.71338	2.42573	-7.5746	3.12e-13	3.52e-11	19.5525	DOWN
RNF128	-1.45296	3.79818	-7.56446	3.34e-13	3.68e-11	19.4874	DOWN
FAM174B	-1.23092	3.49725	-7.52186	4.43e-13	4.77e-11	19.2144	DOWN
CYP4F22	-1.51048	2.4846	-7.44891	7.15e-13	7.23e-11	18.7496	DOWN
BHMT	-1.57277	1.65118	-7.4077	9.37e-13	9.28e-11	18.4885	DOWN
CRTAC1	-1.48407	1.43265	-7.40488	9.54e-13	9.41e-11	18.4706	DOWN
TUBB6	1.1496	3.84736	7.34162	1.44e-12	1.33e-10	18.0719	UP
SLC16A1	1.19602	2.74502	7.31805	1.68e-12	1.5e-10	17.924	UP
TYMP	1.18972	4.89535	7.30258	1.85e-12	1.61e-10	17.8272	UP
BICDL2	-1.0498	3.29109	-7.28874	2.03e-12	1.72e-10	17.7406	DOWN
POF1B	-1.09863	2.75427	-7.26852	2.31e-12	1.88e-10	17.6144	DOWN
KLHDC7A	-1.16781	2.05438	-7.24411	2.7e-12	2.15e-10	17.4623	DOWN
BCAS1	-1.30656	2.39764	-7.24323	2.72e-12	2.15e-10	17.4569	DOWN
UPK2	-2.48681	5.75166	-7.23219	2.92e-12	2.29e-10	17.3882	DOWN
CYP2J2	-1.06775	2.87342	-7.22903	2.98e-12	2.33e-10	17.3686	DOWN
SPTSSB	-1.50201	3.1633	-7.22657	3.03e-12	2.35e-10	17.3533	DOWN
CAPN5	-1.05909	3.06815	-7.20049	3.58e-12	2.72e-10	17.1916	DOWN
SEMA5A	-1.05583	2.49644	-7.198	3.64e-12	2.74e-10	17.1762	DOWN
TESC	-1.36773	2.31838	-7.1859	3.93e-12	2.92e-10	17.1013	DOWN
UPK3A	-2.11495	3.65418	-7.17478	4.22e-12	3.1e-10	17.0326	DOWN
SLC14A1	-1.53361	2.50394	-7.09095	7.19e-12	4.86e-10	16.517	DOWN
PPP1R3C	-1.17869	2.56015	-7.02693	1.08e-11	6.78e-10	16.1263	DOWN
HSD17B2	-1.07582	1.7481	-7.01546	1.16e-11	7.16e-10	16.0567	DOWN
TLE2	-1.02859	3.29477	-6.96897	1.55e-11	9.02e-10	15.775	DOWN
TNC	1.2508	3.01952	6.92804	2e-11	1.13e-09	15.5282	UP
UPK1A	-2.31304	4.35731	-6.91888	2.12e-11	1.19e-09	15.4731	DOWN
MYCL	-1.22514	3.86936	-6.90461	2.31e-11	1.26e-09	15.3874	DOWN
TMPRSS2	-1.39605	2.88878	-6.88659	2.59e-11	1.38e-09	15.2793	DOWN
METTL7A	-1.07685	4.4643	-6.84649	3.32e-11	1.7e-09	15.0397	DOWN
KRT6A	2.70532	4.46626	6.83111	3.65e-11	1.85e-09	14.9481	UP
DSG3	1.61283	1.79001	6.71489	7.43e-11	3.4e-09	14.2609	UP
PNCK	-1.05308	1.58696	-6.69324	8.48e-11	3.75e-09	14.1338	DOWN
CYP4F8	-1.27996	1.45793	-6.62492	1.28e-10	5.39e-09	13.7351	DOWN
PSCA	-2.41704	6.78381	-6.62113	1.31e-10	5.47e-09	13.713	DOWN
FGFBP1	1.70702	2.63388	6.59282	1.55e-10	6.28e-09	13.5488	UP
SLITRK6	-1.28372	2.98218	-6.57572	1.72e-10	6.8e-09	13.4499	DOWN
ACER2	-1.19735	2.8075	-6.56535	1.83e-10	7.19e-09	13.39	DOWN
SERPINB2	1.20663	1.42424	6.5637	1.85e-10	7.25e-09	13.3805	UP
KRT20	-2.17967	3.74903	-6.56121	1.88e-10	7.35e-09	13.3661	DOWN
S100A8	2.19282	5.73576	6.54253	2.1e-10	8.13e-09	13.2584	UP
KRT5	2.51707	5.63589	6.54202	2.11e-10	8.14e-09	13.2555	UP
FOXQ1	-1.33269	4.2483	-6.5075	2.59e-10	9.62e-09	13.0572	DOWN
REEP6	-1.08875	3.62433	-6.46553	3.32e-10	1.18e-08	12.8172	DOWN
SNCG	-1.58472	6.92121	-6.45984	3.44e-10	1.22e-08	12.7848	DOWN
RHOU	-1.01896	3.5579	-6.4211	4.32e-10	1.49e-08	12.5644	DOWN
TBX1	-1.06542	2.21673	-6.39752	4.96e-10	1.67e-08	12.4309	DOWN
SULF2	1.07575	3.31165	6.39341	5.08e-10	1.7e-08	12.4076	UP
ZNF486	-1.08103	2.54285	-6.36998	5.83e-10	1.93e-08	12.2753	DOWN
MT2A	1.29581	6.27631	6.34685	6.67e-10	2.15e-08	12.1452	UP
EPHB6	-1.09469	3.37763	-6.32974	7.37e-10	2.35e-08	12.0491	DOWN
FN1	1.37447	5.76919	6.32127	7.75e-10	2.44e-08	12.0016	UP
CYP4B1	-1.6812	4.04225	-6.31897	7.85e-10	2.46e-08	11.9887	DOWN
GRHL3	-1.26675	3.79827	-6.30606	8.46e-10	2.64e-08	11.9165	DOWN
ANXA1	1.04685	5.77875	6.25837	1.12e-09	3.35e-08	11.6506	UP
SCNN1B	-1.33941	3.20329	-6.16431	1.91e-09	5.36e-08	11.1309	DOWN
GGT6	-1.16003	3.66894	-6.1531	2.04e-09	5.63e-08	11.0694	DOWN
MT1X	1.04844	4.00103	6.1408	2.19e-09	6.02e-08	11.002	UP
TMEM45A	1.06277	2.51559	6.12523	2.39e-09	6.48e-08	10.9169	UP
HPGD	-1.51601	3.73718	-6.06365	3.39e-09	8.71e-08	10.5818	DOWN
F3	1.11849	3.55094	6.02719	4.16e-09	1.05e-07	10.3848	UP
IFITM1	1.02846	5.74649	5.96248	5.98e-09	1.44e-07	10.0373	UP
KRT6B	1.74441	1.9906	5.90373	8.28e-09	1.92e-07	9.7246	UP
PI3	2.1241	3.86739	5.86514	1.02e-08	2.31e-07	9.52051	UP
TGFBI	1.07313	4.28283	5.85105	1.11e-08	2.46e-07	9.4463	UP
IDO1	1.181	2.1643	5.82755	1.26e-08	2.75e-07	9.32278	UP
BAMBI	-1.19303	3.66648	-5.80866	1.39e-08	3.01e-07	9.22386	DOWN
S100A9	1.76617	8.70465	5.80109	1.45e-08	3.12e-07	9.18428	UP
SCUBE2	-1.08162	2.21956	-5.78303	1.6e-08	3.41e-07	9.09002	DOWN
SPP1	1.26162	4.89505	5.76386	1.78e-08	3.73e-07	8.99019	UP
SLC44A4	-1.26509	3.14281	-5.73736	2.05e-08	4.26e-07	8.85269	DOWN
SERPINB13	1.0144	1.30338	5.73097	2.13e-08	4.39e-07	8.81965	UP
DSP	1.04854	4.91932	5.72232	2.23e-08	4.56e-07	8.77492	UP
IL20RB	1.07239	2.03713	5.694	2.59e-08	5.19e-07	8.62885	UP
RARRES3	1.11681	4.45322	5.65123	3.26e-08	6.32e-07	8.40947	UP
KRT16	1.7605	4.83992	5.64641	3.35e-08	6.46e-07	8.38482	UP
PTHLH	1.05926	2.009	5.61297	4e-08	7.5e-07	8.21433	UP
ELF3	-1.01223	5.43906	-5.60672	4.13e-08	7.69e-07	8.18258	DOWN
C1QB	1.14035	5.35666	5.59933	4.3e-08	7.94e-07	8.14505	UP
CTSE	-1.28851	2.04301	-5.59259	4.46e-08	8.18e-07	8.11088	DOWN
CTHRC1	1.05017	4.14208	5.57384	4.92e-08	8.96e-07	8.01592	UP
SPRR2D	1.13069	1.38588	5.54019	5.88e-08	1.05e-06	7.84622	UP
PM20D1	-1.44923	2.0619	-5.50823	6.95e-08	1.22e-06	7.68589	DOWN
POSTN	1.25109	4.17533	5.50106	7.21e-08	1.26e-06	7.65004	UP
C10ORF99	-1.5932	3.97863	-5.49984	7.26e-08	1.26e-06	7.64392	DOWN
FCGR3A	1.01447	3.30189	5.49926	7.28e-08	1.26e-06	7.64099	UP
C1QC	1.07586	5.42581	5.47555	8.24e-08	1.4e-06	7.52269	UP
HTRA3	1.00583	3.5033	5.4622	8.83e-08	1.48e-06	7.45629	UP
KRT7	-1.49892	7.91155	-5.40032	1.22e-07	1.96e-06	7.15019	DOWN
SPRR2A	1.24731	1.55395	5.37402	1.39e-07	2.19e-06	7.02098	UP
PDZK1IP1	1.24987	3.06568	5.37138	1.41e-07	2.21e-06	7.00805	UP
CCL5	1.06733	4.05458	5.30996	1.93e-07	2.89e-06	6.70854	UP
MMP9	1.09358	3.19344	5.3036	2e-07	2.97e-06	6.67771	UP
SERPINB4	1.17785	1.76627	5.27254	2.34e-07	3.39e-06	6.5275	UP
AGR2	-1.30304	4.6413	-5.24553	2.68e-07	3.82e-06	6.3975	DOWN
S100A7	1.87806	3.17411	5.23533	2.82e-07	3.99e-06	6.34854	UP
UPK3B	-1.34662	4.76477	-5.19818	3.4e-07	4.67e-06	6.17101	DOWN
COL1A2	1.03229	6.7019	5.15527	4.2e-07	5.59e-06	5.96725	UP
C1QA	1.04523	5.64096	5.15299	4.25e-07	5.64e-06	5.95647	UP
SERPINB3	1.38885	2.43945	5.15283	4.26e-07	5.65e-06	5.95568	UP
KRT14	1.93828	4.25586	5.1512	4.29e-07	5.68e-06	5.94798	UP
COL1A1	1.07757	7.59019	5.15061	4.3e-07	5.69e-06	5.94518	UP
VGLL1	-1.1499	4.45943	-5.09716	5.6e-07	7.14e-06	5.69364	DOWN
RHCG	1.11326	2.18054	5.08844	5.85e-07	7.42e-06	5.65279	UP
INA	-1.04174	2.42802	-5.07988	6.1e-07	7.7e-06	5.61277	DOWN
ISLR	1.02699	3.79016	4.96357	1.07e-06	1.25e-05	5.07477	UP
DSC3	1.18793	2.63499	4.89461	1.49e-06	1.66e-05	4.76091	UP
S100P	-1.35755	7.72154	-4.88233	1.58e-06	1.74e-05	4.70543	DOWN
EEF1A2	-1.2111	3.011	-4.8709	1.67e-06	1.82e-05	4.65386	DOWN
SLPI	1.38911	6.163	4.83944	1.94e-06	2.07e-05	4.51255	UP
MMP11	1.02542	3.7906	4.83829	1.95e-06	2.07e-05	4.50741	UP
COL3A1	1.02188	7.29829	4.83795	1.96e-06	2.08e-05	4.5059	UP
GDF15	-1.11979	5.21928	-4.80077	2.33e-06	2.4e-05	4.33997	DOWN
KRT6C	1.01765	1.09386	4.79162	2.43e-06	2.49e-05	4.2993	UP
CXCL10	1.18514	3.86175	4.78083	2.56e-06	2.6e-05	4.25142	UP
SPRR1B	1.43813	3.42175	4.70737	3.6e-06	3.48e-05	3.92809	UP
GPX2	-1.49895	5.67522	-4.70617	3.62e-06	3.5e-05	3.92285	DOWN
SFRP2	1.35541	4.10619	4.64451	4.8e-06	4.42e-05	3.6549	UP
CALML5	1.30824	2.42809	4.45113	1.14e-05	9.25e-05	2.83495	UP
DES	1.17737	4.13852	3.484	0.000555422	0.00248232	-0.788717	UP
UPK1B	-1.0049	4.95808	-2.99097	0.00297412	0.010231	-2.3187	DOWN
