# Supplementary material for: An innovative model based on N7-methylguanosine-related lncRNAs for forecasting prognosis and tumor immune landscape in bladder cancer
Source: Cancer Cell Int. 2023 May 8;23:85. doi: 10.1186/s12935-023-02933-7 (PMC10165842; doi:10.1186/s12935-023-02933-7)
Supplement: Supplementary file 4 — Additional file 4: Table S4. GSEA analysis of enriched pathways in the high- and low-risk groups. [file 12935_2023_2933_MOESM4_ESM.xlsx]

## Sheet: Sheet1
Table S3. GSEA analysis of enriched pathways in the high- and low-risk groups.
Table S3.1: Gene sets enriched in phenotype high-risk group
NAME	GS follow link to MSigDB	GS DETAILS	SIZE	ES	NES	NOM p-val	FDR q-val	FWER p-val	RANK AT MAX	LEADING EDGE
KEGG_AMINO_SUGAR_AND_NUCLEOTIDE_SUGAR_METABOLISM	KEGG_AMINO_SUGAR_AND_NUCLEOTIDE_SUGAR_METABOLISM	Details ...	44	0.551234	1.85331	0.00408163	0.441413	0.192	5720	tags=70%, list=31%, signal=101%
KEGG_BIOSYNTHESIS_OF_UNSATURATED_FATTY_ACIDS	KEGG_BIOSYNTHESIS_OF_UNSATURATED_FATTY_ACIDS	Details ...	22	0.58532	1.61843	0.0263158	1	0.683	997	tags=32%, list=5%, signal=34%
KEGG_VALINE_LEUCINE_AND_ISOLEUCINE_DEGRADATION	KEGG_VALINE_LEUCINE_AND_ISOLEUCINE_DEGRADATION	Details ...	44	0.533513	1.61611	0.0511811	1	0.687	4402	tags=52%, list=23%, signal=68%
KEGG_STEROID_BIOSYNTHESIS	KEGG_STEROID_BIOSYNTHESIS	Details ...	17	0.579132	1.49617	0.0801603	1	0.879	3750	tags=53%, list=20%, signal=66%
KEGG_PENTOSE_AND_GLUCURONATE_INTERCONVERSIONS	KEGG_PENTOSE_AND_GLUCURONATE_INTERCONVERSIONS	Details ...	28	0.534837	1.46321	0.0815109	1	0.906	3570	tags=57%, list=19%, signal=70%
KEGG_PORPHYRIN_AND_CHLOROPHYLL_METABOLISM	KEGG_PORPHYRIN_AND_CHLOROPHYLL_METABOLISM	Details ...	41	0.424648	1.41735	0.0925197	1	0.943	4563	tags=51%, list=24%, signal=68%
KEGG_ASCORBATE_AND_ALDARATE_METABOLISM	KEGG_ASCORBATE_AND_ALDARATE_METABOLISM	Details ...	25	0.518306	1.41395	0.112621	1	0.944	4563	tags=64%, list=24%, signal=84%
KEGG_TIGHT_JUNCTION	KEGG_TIGHT_JUNCTION	Details ...	132	0.324849	1.38977	0.0781563	1	0.96	2965	tags=29%, list=16%, signal=34%
KEGG_BUTANOATE_METABOLISM	KEGG_BUTANOATE_METABOLISM	Details ...	34	0.414793	1.36336	0.13125	1	0.97	5278	tags=56%, list=28%, signal=78%
KEGG_CYSTEINE_AND_METHIONINE_METABOLISM	KEGG_CYSTEINE_AND_METHIONINE_METABOLISM	Details ...	34	0.397794	1.33828	0.119923	1	0.971	3382	tags=35%, list=18%, signal=43%
KEGG_P53_SIGNALING_PATHWAY	KEGG_P53_SIGNALING_PATHWAY	Details ...	68	0.357533	1.29396	0.14741	1	0.981	1952	tags=25%, list=10%, signal=28%
KEGG_ALANINE_ASPARTATE_AND_GLUTAMATE_METABOLISM	KEGG_ALANINE_ASPARTATE_AND_GLUTAMATE_METABOLISM	Details ...	32	0.392405	1.29348	0.149402	1	0.981	5573	tags=50%, list=30%, signal=71%
KEGG_TERPENOID_BACKBONE_BIOSYNTHESIS	KEGG_TERPENOID_BACKBONE_BIOSYNTHESIS	Details ...	15	0.507755	1.29034	0.22	1	0.982	5449	tags=67%, list=29%, signal=94%
KEGG_ETHER_LIPID_METABOLISM	KEGG_ETHER_LIPID_METABOLISM	Details ...	33	0.386262	1.28777	0.138067	1	0.983	4300	tags=48%, list=23%, signal=63%
KEGG_DRUG_METABOLISM_OTHER_ENZYMES	KEGG_DRUG_METABOLISM_OTHER_ENZYMES	Details ...	51	0.37207	1.27253	0.140594	1	0.984	4563	tags=49%, list=24%, signal=65%
KEGG_GLYCOSPHINGOLIPID_BIOSYNTHESIS_LACTO_AND_NEOLACTO_SERIES	KEGG_GLYCOSPHINGOLIPID_BIOSYNTHESIS_LACTO_AND_NEOLACTO_SERIES	Details ...	26	0.400119	1.26037	0.173489	1	0.986	4557	tags=54%, list=24%, signal=71%
KEGG_STARCH_AND_SUCROSE_METABOLISM	KEGG_STARCH_AND_SUCROSE_METABOLISM	Details ...	51	0.359033	1.21291	0.193018	1	0.993	5299	tags=55%, list=28%, signal=76%
KEGG_LYSOSOME	KEGG_LYSOSOME	Details ...	121	0.318571	1.20201	0.28	1	0.993	4296	tags=36%, list=23%, signal=46%
KEGG_N_GLYCAN_BIOSYNTHESIS	KEGG_N_GLYCAN_BIOSYNTHESIS	Details ...	46	0.342659	1.19917	0.283168	1	0.993	3316	tags=28%, list=18%, signal=34%
KEGG_GALACTOSE_METABOLISM	KEGG_GALACTOSE_METABOLISM	Details ...	26	0.37587	1.17635	0.240234	1	0.993	4924	tags=54%, list=26%, signal=73%
Table S3.2: Gene sets enriched in phenotype low-risk group
KEGG_RIBOFLAVIN_METABOLISM	KEGG_RIBOFLAVIN_METABOLISM	Details ...	16	0.49153	1.49067	0.050813	1	0.876	6277	tags=69%, list=33%, signal=103%
KEGG_OLFACTORY_TRANSDUCTION	KEGG_OLFACTORY_TRANSDUCTION	Details ...	358	0.473618	1.48726	0.0223577	1	0.879	4712	tags=44%, list=25%, signal=58%
KEGG_REGULATION_OF_AUTOPHAGY	KEGG_REGULATION_OF_AUTOPHAGY	Details ...	35	0.457593	1.48525	0.0586011	1	0.882	3183	tags=31%, list=17%, signal=38%
KEGG_NEUROACTIVE_LIGAND_RECEPTOR_INTERACTION	KEGG_NEUROACTIVE_LIGAND_RECEPTOR_INTERACTION	Details ...	271	0.387715	1.41696	0.0589391	1	0.949	5419	tags=43%, list=29%, signal=60%
KEGG_PROXIMAL_TUBULE_BICARBONATE_RECLAMATION	KEGG_PROXIMAL_TUBULE_BICARBONATE_RECLAMATION	Details ...	23	0.45871	1.38956	0.114053	1	0.955	541	tags=17%, list=3%, signal=18%
KEGG_CALCIUM_SIGNALING_PATHWAY	KEGG_CALCIUM_SIGNALING_PATHWAY	Details ...	177	0.336669	1.27123	0.173333	1	0.987	3506	tags=26%, list=19%, signal=32%
KEGG_GLYCOSPHINGOLIPID_BIOSYNTHESIS_GANGLIO_SERIES	KEGG_GLYCOSPHINGOLIPID_BIOSYNTHESIS_GANGLIO_SERIES	Details ...	15	0.480344	1.25724	0.213178	1	0.989	3166	tags=40%, list=17%, signal=48%
KEGG_GLYCOSAMINOGLYCAN_BIOSYNTHESIS_HEPARAN_SULFATE	KEGG_GLYCOSAMINOGLYCAN_BIOSYNTHESIS_HEPARAN_SULFATE	Details ...	26	0.368212	1.1275	0.295276	1	0.999	3335	tags=27%, list=18%, signal=33%
KEGG_CARDIAC_MUSCLE_CONTRACTION	KEGG_CARDIAC_MUSCLE_CONTRACTION	Details ...	73	0.293177	1.07609	0.34375	1	0.999	6107	tags=40%, list=33%, signal=59%
KEGG_VASOPRESSIN_REGULATED_WATER_REABSORPTION	KEGG_VASOPRESSIN_REGULATED_WATER_REABSORPTION	Details ...	44	0.276096	1.07465	0.340637	1	0.999	4549	tags=27%, list=24%, signal=36%
KEGG_NITROGEN_METABOLISM	KEGG_NITROGEN_METABOLISM	Details ...	23	0.347209	1.03217	0.432432	1	1	720	tags=17%, list=4%, signal=18%
KEGG_O_GLYCAN_BIOSYNTHESIS	KEGG_O_GLYCAN_BIOSYNTHESIS	Details ...	30	0.342469	1.02423	0.435203	1	1	2873	tags=30%, list=15%, signal=35%
KEGG_PARKINSONS_DISEASE	KEGG_PARKINSONS_DISEASE	Details ...	112	0.242718	1.00946	0.431373	1	1	8219	tags=49%, list=44%, signal=87%
KEGG_LONG_TERM_POTENTIATION	KEGG_LONG_TERM_POTENTIATION	Details ...	70	0.265867	0.991052	0.463602	1	1	4386	tags=26%, list=23%, signal=33%
KEGG_GLYCINE_SERINE_AND_THREONINE_METABOLISM	KEGG_GLYCINE_SERINE_AND_THREONINE_METABOLISM	Details ...	31	0.314729	0.938195	0.5	1	1	4004	tags=26%, list=21%, signal=33%
KEGG_RENIN_ANGIOTENSIN_SYSTEM	KEGG_RENIN_ANGIOTENSIN_SYSTEM	Details ...	17	0.362173	0.928466	0.518591	1	1	3151	tags=29%, list=17%, signal=35%
KEGG_GLYCOSAMINOGLYCAN_BIOSYNTHESIS_CHONDROITIN_SULFATE	KEGG_GLYCOSAMINOGLYCAN_BIOSYNTHESIS_CHONDROITIN_SULFATE	Details ...	22	0.345721	0.926879	0.537037	1	1	6592	tags=45%, list=35%, signal=70%
KEGG_GLYCOSAMINOGLYCAN_BIOSYNTHESIS_KERATAN_SULFATE	KEGG_GLYCOSAMINOGLYCAN_BIOSYNTHESIS_KERATAN_SULFATE	Details ...	15	0.341201	0.905322	0.588933	1	1	1790	tags=20%, list=10%, signal=22%
KEGG_MATURITY_ONSET_DIABETES_OF_THE_YOUNG	KEGG_MATURITY_ONSET_DIABETES_OF_THE_YOUNG	Details ...	25	0.345421	0.900981	0.592902	1	1	2613	tags=28%, list=14%, signal=32%
KEGG_SYSTEMIC_LUPUS_ERYTHEMATOSUS	KEGG_SYSTEMIC_LUPUS_ERYTHEMATOSUS	Details ...	133	0.308138	0.880743	0.592885	1	1	4433	tags=32%, list=24%, signal=42%
