# Supplementary material for: An innovative model based on N7-methylguanosine-related lncRNAs for forecasting prognosis and tumor immune landscape in bladder cancer
Source: Cancer Cell Int. 2023 May 8;23:85. doi: 10.1186/s12935-023-02933-7 (PMC10165842; doi:10.1186/s12935-023-02933-7)
Supplement: Supplementary file 5 — Additional file 5: Table S5. The immune, stromal, and estimate scores of each BCa patient in the TCGA set. [file 12935_2023_2933_MOESM5_ESM.xlsx]

## Sheet: risk_score
Table S4. The immune, stromal, and estimate scores of each BCa patient in the TCGA set
Patients	StromalScore	ImmuneScore	ESTIMATEScore	TumorPurity	Group
TCGA.FD.A3SS.01A	-996.396	-445.354	-1441.75	0.923628	High
TCGA.FD.A43S.01A	790.749	2270.73	3061.48	0.493769	High
TCGA.DK.A2HX.01A	972.609	261.479	1234.09	0.706584	Low
TCGA.DK.A1A3.01A	206.83	642.709	849.539	0.745381	High
TCGA.XF.AAMJ.01A	1209.26	592.256	1801.51	0.645263	Low
TCGA.DK.A3IL.01A	-808.218	-295.069	-1103.29	0.903454	Low
TCGA.E7.A6MF.01A	-1875.01	-318.405	-2193.41	0.960216	Low
TCGA.BT.A20R.01A	856.006	568.222	1424.23	0.686561	High
TCGA.4Z.AA82.01A	-203.779	300.258	96.4793	0.814372	High
TCGA.E7.A4XJ.01A	-1403.1	-506.538	-1909.64	0.947755	High
TCGA.XF.A8HE.01A	-280.211	1312.83	1032.62	0.727199	High
TCGA.XF.A9T0.01A	-230.243	615.464	385.222	0.789051	Low
TCGA.FD.A5BT.01A	1476.2	2373.63	3849.83	0.390062	High
TCGA.FD.A3SN.01A	-314.983	287.586	-27.3974	0.82479	Low
TCGA.G2.AA3C.01A	-4.64709	2013.21	2008.56	0.62175	Low
TCGA.BL.A3JM.01A	-606.358	-211.365	-817.723	0.884696	High
TCGA.XF.AAN3.01A	272.639	715.449	988.088	0.73167	High
TCGA.FD.A3SR.01A	342.172	969.507	1311.68	0.698479	High
TCGA.4Z.AA89.01A	-2207.16	-94.8186	-2301.98	0.964545	Low
TCGA.G2.A2EO.01A	466.22	1397.69	1863.91	0.638239	Low
TCGA.ZF.AA5H.01A	-208.8	1269.24	1060.44	0.72439	Low
TCGA.BT.A20V.01A	-1633.12	444.312	-1188.81	0.908764	High
TCGA.GC.A3WC.01A	-201.991	1740.35	1538.36	0.674285	High
TCGA.GV.A3JV.01A	-206.355	604.514	398.16	0.787883	High
TCGA.YF.AA3M.01A	-1537.89	-148.446	-1686.33	0.936791	High
TCGA.FD.A3B5.01A	-800.321	-285.89	-1086.21	0.902376	Low
TCGA.CF.A47V.01A	-870.4	369.523	-500.877	0.862066	Low
TCGA.GU.A42P.01A	-1961.65	-1004.25	-2965.9	0.985648	High
TCGA.BT.A20T.01A	-66.3113	753.909	687.598	0.761016	High
TCGA.XF.AAN0.01A	-469.665	898.862	429.197	0.785069	High
TCGA.E7.A7DV.01A	593.579	2096.27	2689.85	0.540449	Low
TCGA.XF.A9ST.01A	-1499.65	-961.551	-2461.2	0.970449	High
TCGA.CF.A9FM.01A	-1562.72	195.278	-1367.44	0.919393	Low
TCGA.DK.A1AD.01A	-360.841	278.296	-82.5452	0.82934	Low
TCGA.E5.A2PC.01A	-1563.04	424.838	-1138.21	0.905639	High
TCGA.C4.A0F1.01A	-393.588	286.425	-107.163	0.831354	High
TCGA.FD.A43N.01A	-63.1885	327.077	263.889	0.799867	High
TCGA.BL.A13J.01A	106.448	-120.597	-14.1495	0.823689	Low
TCGA.FD.A3SO.01A	381.906	990.776	1372.68	0.692043	High
TCGA.XF.A8HD.01A	-277.119	1404.43	1127.31	0.717588	Low
TCGA.BT.A20X.01A	-242.427	427.2	184.773	0.806783	High
TCGA.ZF.AA52.01A	831.735	1054.67	1886.41	0.635694	High
TCGA.GV.A3JW.01A	-1594.16	-1025.96	-2620.12	0.975814	Low
TCGA.FD.A3N6.01A	-1084.44	289.016	-795.428	0.883166	Low
TCGA.CU.A5W6.01A	-980.579	130.668	-849.911	0.886889	High
TCGA.DK.A2I4.01A	1192.76	2753.99	3946.76	0.376922	Low
TCGA.DK.AA6M.01A	-40.1652	1616.94	1576.78	0.67011	Low
TCGA.4Z.AA7Y.01A	-1760.49	-510.405	-2270.9	0.963331	Low
TCGA.DK.A3WY.01A	856.137	3046.3	3902.44	0.38294	Low
TCGA.E7.A3X6.01A	-647.654	1072.26	424.608	0.785486	High
TCGA.K4.A3WV.01A	-1388.08	-868.183	-2256.26	0.962752	High
TCGA.DK.A3IQ.01A	1759.38	367.981	2127.37	0.607998	High
TCGA.ZF.AA56.01A	-196.807	1009.3	812.494	0.748995	High
TCGA.CU.A3QU.01A	-2076.44	-419.924	-2496.36	0.971681	Low
TCGA.FD.A6TI.01A	-733.371	-57.1109	-790.482	0.882825	High
TCGA.XF.A9T3.01A	494.173	1002.76	1496.93	0.678763	Low
TCGA.FD.A3B3.01A	722.422	1964.82	2687.24	0.540771	High
TCGA.YF.AA3L.01A	-1333.39	-151.52	-1484.91	0.926038	Low
TCGA.SY.A9G0.01A	1102.63	677.645	1780.27	0.647642	High
TCGA.ZF.A9R2.01A	-2469.21	-791.049	-3260.26	0.99202	Low
TCGA.GU.AATQ.01A	-1106.97	124.656	-982.317	0.895699	High
TCGA.FD.A5C1.01A	684.582	1788.75	2473.33	0.566913	High
TCGA.DK.A2I1.01A	796.343	1219.55	2015.89	0.620907	Low
TCGA.CF.A5U8.01A	-1798.85	-494.032	-2292.88	0.964191	Low
TCGA.UY.A9PB.01A	752.697	1924.44	2677.14	0.542018	High
TCGA.DK.A3X1.01A	-549.392	86.6006	-462.791	0.859219	Low
TCGA.DK.A1AC.01A	-3.74351	928.946	925.203	0.737931	Low
TCGA.FD.A62N.01A	1348.56	3006.11	4354.67	0.320819	High
TCGA.DK.AA75.01A	-1930.95	-769.452	-2700.4	0.978322	High
TCGA.XF.A9SL.01A	1089.23	2031.19	3120.43	0.486227	Low
TCGA.XF.A9T4.01A	-746.066	607.443	-138.623	0.833911	High
TCGA.XF.AAN2.01A	-940.888	920.663	-20.2245	0.824194	High
TCGA.BT.A2LD.01A	-640.747	186.884	-453.863	0.858548	High
TCGA.ZF.A9R1.01A	-1245.23	-175.948	-1421.18	0.922467	Low
TCGA.ZF.A9R9.01A	741.528	515.636	1257.16	0.704183	Low
TCGA.DK.A6AV.01A	-1024.41	297.371	-727.041	0.878413	High
TCGA.XF.AAMY.01A	163.181	175.941	339.123	0.79319	Low
TCGA.GU.A763.01A	-1987.94	-75.298	-2063.24	0.954706	Low
TCGA.FD.A3B7.01A	1294.72	2124.71	3419.43	0.447418	High
TCGA.FD.A3NA.01A	-348.402	669.993	321.591	0.794755	Low
TCGA.CF.A47T.01A	-1338.68	-559.686	-1898.36	0.947225	Low
TCGA.BT.A0S7.01A	-501.013	-105.287	-606.3	0.869805	High
TCGA.GC.A3BM.01A	-1540.42	-57.2178	-1597.63	0.932156	Low
TCGA.GD.A3OP.01A	-10.7232	312.568	301.845	0.796511	Low
TCGA.SY.A9G5.01A	779.682	1690.61	2470.29	0.56728	High
TCGA.KQ.A41S.01A	327.986	270.368	598.354	0.769449	High
TCGA.4Z.AA7M.01A	-1080.55	-185.78	-1266.33	0.913454	Low
TCGA.FD.A3SJ.01A	-237.25	-23.1829	-260.433	0.843646	High
TCGA.E7.A677.01A	-1115.32	138.712	-976.604	0.895326	Low
TCGA.UY.A8OD.01A	530.219	954.132	1484.35	0.680118	Low
TCGA.DK.AA6L.01A	-956.876	807.336	-149.54	0.834795	High
TCGA.GD.A2C5.01A	-217.665	16.4475	-201.218	0.838947	Low
TCGA.K4.A4AC.01A	-551.759	940.72	388.961	0.788714	High
TCGA.FD.A62O.01A	-896.981	-454.815	-1351.8	0.918487	Low
TCGA.BT.A2LB.01A	216.4	996.989	1213.39	0.708731	High
TCGA.FD.A3N5.01A	-941.403	336.457	-604.946	0.869707	Low
TCGA.DK.A1AA.01A	-1463.21	37.7215	-1425.49	0.922711	Low
TCGA.XF.A9SY.01A	574.82	2080.03	2654.85	0.544764	High
TCGA.DK.AA6Q.01A	-1552.18	1065.18	-486.996	0.861031	High
TCGA.E7.A6ME.01A	-1636.62	181.475	-1455.14	0.92438	Low
TCGA.HQ.A2OF.01A	-1729.65	-945.558	-2675.21	0.977549	High
TCGA.FD.A6TF.01A	445.075	412.891	857.966	0.744556	High
TCGA.FD.A3SP.01A	1700.49	1913.4	3613.9	0.42171	High
TCGA.BT.A20P.01A	-1534.99	-412.254	-1947.25	0.949501	Low
TCGA.GV.A40G.01A	-1862.14	-691.031	-2553.17	0.973618	High
TCGA.CF.A47S.01A	-1526.76	236.971	-1289.78	0.914849	Low
TCGA.XF.A9T2.01A	-192.456	-109.211	-301.668	0.84688	High
TCGA.ZF.AA4X.01A	-2482.79	-393.721	-2876.51	0.983348	Low
TCGA.XF.AAMQ.01A	-718.698	1129.02	410.326	0.786782	High
TCGA.CF.A3MH.01A	-1986.66	-140.492	-2127.15	0.957455	Low
TCGA.DK.AA6W.01A	-1214.97	-98.2137	-1313.18	0.916231	Low
TCGA.KQ.A41O.01A	-2552.93	-1473.58	-4026.5	0.999903	Low
TCGA.FJ.A3Z7.01A	110.527	332.258	442.784	0.783832	Low
TCGA.S5.AA26.01A	-1922.38	-626.007	-2548.39	0.973458	Low
TCGA.FD.A3B4.01A	137.141	1343.88	1481.02	0.680476	High
TCGA.GC.A3OO.01A	-55.0144	384.147	329.132	0.794082	Low
TCGA.XF.A9SP.01A	925.969	823.078	1749.05	0.651128	High
TCGA.FD.A3SL.01A	1129.24	724.145	1853.39	0.639427	High
TCGA.FD.A6TB.01A	469.101	1955.24	2424.34	0.572822	Low
TCGA.FD.A6TA.01A	525.361	1244.85	1770.21	0.648767	Low
TCGA.XF.A8HB.01A	-1958.62	-424.84	-2383.46	0.967632	Low
TCGA.UY.A8OB.01A	-1311.67	551.232	-760.437	0.880745	High
TCGA.GU.A767.01A	-394.286	-130.884	-525.171	0.863868	Low
TCGA.FD.A43U.01A	1020.67	2294.82	3315.49	0.461011	Low
TCGA.5N.A9KI.01A	-29.4704	720.17	690.699	0.760721	High
TCGA.XF.A8HF.01A	-202.509	456.792	254.283	0.800712	High
TCGA.FD.A5C0.01A	-462.694	174.109	-288.585	0.845857	High
TCGA.UY.A9PE.01A	-552.035	-285.399	-837.434	0.886041	Low
TCGA.K4.A6FZ.01A	-949.434	897.226	-52.2079	0.826844	Low
TCGA.DK.A3IK.01A	-423.764	-45.1147	-468.878	0.859676	Low
TCGA.LC.A66R.01A	-296.386	1513.82	1217.43	0.708312	Low
TCGA.GU.A762.01A	412.542	2371.99	2784.53	0.528703	Low
TCGA.4Z.AA7O.01A	-644.072	626.567	-17.505	0.823968	Low
TCGA.DK.A6B5.01A	-955.812	758.402	-197.41	0.838643	Low
TCGA.C4.A0F0.01A	-207.28	822.691	615.41	0.767847	High
TCGA.UY.A78N.01A	-1217.51	-913.819	-2131.33	0.957632	Low
TCGA.G2.AA3F.01A	-1158.79	-483.914	-1642.71	0.934531	Low
TCGA.ZF.AA53.01A	639.297	1672.18	2311.48	0.586322	High
TCGA.LT.A8JT.01A	-1522.72	141.042	-1381.68	0.920213	Low
TCGA.XF.A8HI.01A	-1571.77	-6.05516	-1577.82	0.931099	Low
TCGA.FD.A3SM.01A	139.19	-75.6864	63.5033	0.817172	Low
TCGA.XF.A9SJ.01A	191.87	1388.98	1580.85	0.669666	Low
TCGA.CF.A7I0.01A	-509.59	67.556	-442.035	0.857656	Low
TCGA.GD.A3OQ.01A	-1211.49	-135.128	-1346.62	0.918186	High
TCGA.CU.A0YO.01A	-364.984	854.967	489.983	0.779511	High
TCGA.DK.AA71.01A	-1289.45	-258.569	-1548.02	0.929494	Low
TCGA.CF.A9FL.01A	-387.777	-13.0697	-400.846	0.854532	Low
TCGA.ZF.AA5N.01A	-1567.77	-196.418	-1764.19	0.940728	High
TCGA.UY.A9PF.01A	-480.217	445.192	-35.025	0.825423	Low
TCGA.UY.A78P.01A	169.348	1978.06	2147.41	0.60566	High
TCGA.CF.A1HR.01A	-838.86	363.737	-475.123	0.860144	Low
TCGA.DK.A3IN.01A	466.843	999.713	1466.56	0.682031	Low
TCGA.UY.A9PH.01A	215.219	2011.98	2227.2	0.596299	Low
TCGA.GD.A76B.01A	-758.624	1375.91	617.281	0.767671	Low
TCGA.ZF.AA58.01A	811.418	2397.79	3209.2	0.474799	High
TCGA.ZF.AA4V.01A	-471.307	830.096	358.79	0.791429	High
TCGA.DK.AA6R.01A	-931.191	169.344	-761.847	0.880843	High
TCGA.FT.A61P.01A	648.098	1179.05	1827.15	0.642384	High
TCGA.2F.A9KQ.01A	-1242.72	-607.257	-1849.98	0.944925	Low
TCGA.K4.A54R.01A	244.334	1359.15	1603.48	0.667195	Low
TCGA.FD.A62S.01A	1236.17	1409.62	2645.79	0.545879	High
TCGA.ZF.A9R3.01A	-1219.08	223.255	-995.824	0.896579	Low
TCGA.BT.A42F.01A	-233.152	2046.93	1813.78	0.643887	High
TCGA.K4.A5RJ.01A	453.354	2795.83	3249.19	0.469625	Low
TCGA.XF.A9SX.01A	968.458	1892.34	2860.8	0.519168	Low
TCGA.KQ.A41N.01A	-1277.59	-772.12	-2049.71	0.954113	Low
TCGA.DK.A1AE.01A	-1269.23	-397.911	-1667.14	0.935802	High
TCGA.DK.A3WX.01A	96.8792	1427.33	1524.21	0.675817	High
TCGA.DK.A3WW.01A	-469.951	1956.25	1486.3	0.679909	High
TCGA.XF.A9SK.01A	748.494	1221.94	1970.43	0.626124	High
TCGA.KQ.A41R.01A	-1351.03	-387.841	-1738.87	0.939461	Low
TCGA.CF.A3MG.01A	-2188.95	-638.454	-2827.41	0.982012	Low
TCGA.CU.A0YR.01A	109.727	1277.76	1387.49	0.690473	High
TCGA.UY.A78M.01A	-328.602	-271.945	-600.547	0.869388	Low
TCGA.CF.A5UA.01A	-1588.6	-254.719	-1843.32	0.944604	Low
TCGA.ZF.A9RN.01A	-1168.5	1029.41	-139.093	0.83395	High
TCGA.4Z.AA81.01A	-1302.07	783.36	-518.714	0.86339	High
TCGA.GC.A3RB.01A	-1357.1	-220.206	-1577.31	0.931072	Low
TCGA.BT.A20O.01A	1030.09	3085.47	4115.56	0.353857	High
TCGA.G2.A2ES.01A	-53.1937	831.173	777.979	0.752343	High
TCGA.FD.A43P.01A	-288.261	1943.86	1655.6	0.661477	Low
TCGA.2F.A9KT.01A	-966.855	-125.507	-1092.36	0.902765	Low
TCGA.CF.A9FF.01A	-659.713	435.162	-224.551	0.840806	Low
TCGA.UY.A9PA.01A	-1667.22	803.943	-863.28	0.887794	Low
TCGA.2F.A9KW.01A	-48.3385	323.138	274.799	0.798905	High
TCGA.4Z.AA87.01A	-842.73	668.372	-174.357	0.836795	Low
TCGA.GU.A42Q.01A	-1461.37	-550.062	-2011.43	0.952415	High
TCGA.E7.A97P.01A	102.173	1715.69	1817.86	0.643428	High
TCGA.XF.AAMG.01A	-189.844	-50.3272	-240.171	0.842045	Low
TCGA.BT.A3PH.01A	-1030.11	-416.41	-1446.52	0.923896	High
TCGA.ZF.AA4R.01A	160.445	-148.356	12.0889	0.821499	High
TCGA.ZF.AA5P.01A	711.656	923.473	1635.13	0.663727	Low
TCGA.DK.A3X2.01A	-1841.28	-984.638	-2825.92	0.981971	High
TCGA.YC.A8S6.01A	590.988	1303.85	1894.84	0.634737	Low
TCGA.GC.A3RC.01A	-430.871	1399.41	968.535	0.733624	High
TCGA.BL.A0C8.01A	-572.704	-216.196	-788.9	0.882716	Low
TCGA.GU.AATP.01A	514.631	732.028	1246.66	0.705277	Low
TCGA.CF.A1HS.01A	-660.688	591.218	-69.4693	0.828266	High
TCGA.ZF.AA4U.01A	-2281.05	-306.655	-2587.71	0.974763	High
TCGA.GV.A3QF.01A	-1736.77	-466.129	-2202.9	0.960605	Low
TCGA.ZF.A9RD.01A	-225.563	1829.54	1603.98	0.667141	High
TCGA.GU.A766.01A	209.799	2411.72	2621.52	0.54886	High
TCGA.FD.A5BY.01A	-200.668	404.142	203.475	0.805158	High
TCGA.CF.A8HX.01A	-1627.76	-510.191	-2137.95	0.957911	Low
TCGA.GV.A6ZA.01A	-1388.3	371.798	-1016.5	0.89792	Low
TCGA.DK.A1A5.01A	323.808	353.563	677.372	0.761989	High
TCGA.4Z.AA7N.01A	805.495	2586.31	3391.81	0.45104	High
TCGA.GC.A3RD.01A	-1196.68	-139.006	-1335.69	0.917549	High
TCGA.FD.A5BZ.01A	1032.59	123.609	1156.2	0.714628	High
TCGA.BT.A3PJ.01A	-663.716	1016.29	352.569	0.791987	Low
TCGA.CU.A72E.01A	-172.602	263.475	90.8723	0.81485	High
TCGA.ZF.A9RM.01A	-2538.46	-894.638	-3433.09	0.994899	Low
TCGA.FD.A6TH.01A	6.93097	122.504	129.435	0.811556	High
TCGA.DK.A3IS.01A	-1864.16	-207.928	-2072.09	0.955091	Low
TCGA.K4.A3WS.01A	1138.08	1222.66	2360.74	0.580449	Low
TCGA.4Z.AA7R.01A	-983.629	-694.909	-1678.54	0.93639	Low
TCGA.DK.A6B1.01A	-1255.95	-427.285	-1683.23	0.936632	Low
TCGA.GV.A3QI.01A	-1887.9	-1195.16	-3083.05	0.988405	Low
TCGA.DK.A6AW.01A	-1142.65	-331.299	-1473.95	0.92543	High
TCGA.BT.A20W.01A	-641.699	578.551	-63.1483	0.827746	Low
TCGA.DK.A3IU.01A	897.488	2726.35	3623.84	0.420387	High
TCGA.GC.A3YS.01A	471.098	909.169	1380.27	0.691239	High
TCGA.4Z.AA7Q.01A	-531.79	1788.47	1256.68	0.704233	High
TCGA.GC.A3I6.01A	-511.957	807.723	295.767	0.79705	Low
TCGA.DK.A3IM.01A	-1782.64	-681.44	-2464.08	0.970551	High
TCGA.CF.A47X.01A	-1814.87	-639.357	-2454.23	0.970202	Low
TCGA.BT.A2LA.01A	-1431.34	-1471.79	-2903.13	0.98405	Low
TCGA.FD.A6TD.01A	266.763	1612.72	1879.48	0.636478	Low
TCGA.XF.AAMX.01A	-408.036	-281.485	-689.521	0.875767	Low
TCGA.ZF.A9R5.01A	-1775.44	-115.153	-1890.59	0.946859	Low
TCGA.XF.A8HC.01A	-2063.75	-972.807	-3036.56	0.987346	Low
TCGA.ZF.A9RF.01A	-780.031	1877.27	1097.24	0.720655	Low
TCGA.H4.A2HO.01A	-837.093	519.049	-318.044	0.848156	Low
TCGA.BT.A42E.01A	-525.916	1679.4	1153.49	0.714907	Low
TCGA.FD.A5BU.01A	468.818	1287.54	1756.36	0.650313	High
TCGA.XF.A9T6.01A	-1236.8	276.339	-960.459	0.894268	Low
TCGA.ZF.AA4T.01A	-1801.06	-409.322	-2210.38	0.960909	High
TCGA.FD.A3B6.01A	-207.529	1702.24	1494.71	0.679002	Low
TCGA.XF.A9SW.01A	1474.21	1129.26	2603.47	0.551074	High
TCGA.DK.AA6S.01A	781.692	1120.64	1902.33	0.633887	Low
TCGA.FD.A5BR.01A	-167.658	1027.95	860.292	0.744328	Low
TCGA.FD.A6TC.01A	286.243	102.254	388.497	0.788756	High
TCGA.XF.AAN1.01A	-1496.89	-161.344	-1658.24	0.93534	Low
TCGA.PQ.A6FN.01A	-550.042	674.699	124.656	0.811965	High
TCGA.K4.A5RI.01A	-598.577	195.943	-402.634	0.854668	High
TCGA.XF.A9SM.01A	645.127	2448.11	3093.23	0.489711	High
TCGA.FD.A6TE.01A	-1949.81	-126.829	-2076.64	0.955289	Low
TCGA.XF.AAME.01A	1563.9	2368.35	3932.24	0.378894	Low
TCGA.CF.A47Y.01A	-1672.89	-414.234	-2087.12	0.955743	Low
TCGA.E7.A519.01A	-820.049	1292.68	472.634	0.781104	High
TCGA.FD.A43Y.01A	54.3118	780.976	835.288	0.746774	High
TCGA.BL.A5ZZ.01A	934.096	1232.67	2166.77	0.603396	High
TCGA.CF.A3MF.01A	-1327	-300.092	-1627.09	0.933713	Low
TCGA.FD.A3B8.01A	1660.93	2686.57	4347.49	0.321817	High
TCGA.DK.A1A7.01A	-1117.65	23.961	-1093.69	0.902849	High
TCGA.DK.A1A6.01A	-485.698	944.906	459.208	0.782333	High
TCGA.DK.A6B2.01A	615.206	1270.67	1885.88	0.635753	Low
TCGA.DK.AA74.01A	1437.26	2375.24	3812.5	0.395101	High
TCGA.BT.A0YX.01A	-550.969	928.534	377.565	0.789741	High
TCGA.R3.A69X.01A	480.134	1266.3	1746.44	0.651418	High
TCGA.C4.A0EZ.01A	-1336.04	-1158.41	-2494.45	0.971615	High
TCGA.E7.A678.01A	-1932.34	-19.718	-1952.05	0.949722	Low
TCGA.DK.A3IT.01A	-76.2018	497.669	421.468	0.785772	Low
TCGA.MV.A51V.01A	-1267.37	-588.003	-1855.38	0.945184	High
TCGA.UY.A78O.01A	-911.146	-62.8562	-974.003	0.895156	Low
TCGA.FD.A6TK.01A	894.946	1578.49	2473.43	0.5669	High
TCGA.4Z.AA83.01A	-870.307	441.465	-428.842	0.856659	Low
TCGA.DK.A2I6.01A	-977.003	-270.043	-1247.05	0.912298	High
TCGA.XF.AAN4.01A	1632.2	2052.44	3684.64	0.412272	High
TCGA.CF.A27C.01A	-2200.21	-450.263	-2650.48	0.976778	Low
TCGA.5N.A9KM.01A	-88.4973	856.584	768.086	0.753298	High
TCGA.BT.A20U.01A	-358.157	167.777	-190.38	0.83808	High
TCGA.E7.A6MD.01A	41.8237	1072.13	1113.96	0.718952	Low
TCGA.K4.A5RH.01A	911.036	2486.67	3397.7	0.450268	High
TCGA.XF.AAMH.01A	-906.059	-630.438	-1536.5	0.92887	High
TCGA.DK.A1AB.01A	918.398	954.164	1872.56	0.637261	High
TCGA.E5.A4TZ.01A	-2019.91	-301.604	-2321.51	0.965297	Low
TCGA.FD.A43X.01A	-1837.07	-536.718	-2373.78	0.967273	Low
TCGA.XF.A9SU.01A	431.985	933.487	1365.47	0.692807	High
TCGA.BT.A20N.01A	-1053.35	-713.902	-1767.25	0.940881	High
TCGA.BT.A20J.01A	-319.518	1747.32	1427.8	0.68618	High
TCGA.E7.A4IJ.01A	-1379.31	508.155	-871.158	0.888325	Low
TCGA.CF.A47W.01A	-1674.83	-402.457	-2077.29	0.955317	Low
TCGA.XF.A9SV.01A	157.887	-94.8394	63.0479	0.817211	Low
TCGA.K4.AAQO.01A	426.264	819.446	1245.71	0.705376	Low
TCGA.CU.A3YL.01A	-1001.02	-141.778	-1142.8	0.905925	Low
TCGA.DK.A2I2.01A	230.25	1580.79	1811.04	0.644195	High
TCGA.4Z.AA84.01A	-1031.77	-375.391	-1407.16	0.92167	Low
TCGA.DK.A1AF.01A	1232.43	1732.77	2965.2	0.50601	High
TCGA.E5.A4U1.01A	-2081.6	-972.367	-3053.97	0.987748	Low
TCGA.BT.A20Q.01A	412.398	1031.94	1444.34	0.684412	High
TCGA.ZF.A9R4.01A	-1626.74	151.936	-1474.81	0.925477	High
TCGA.KQ.A41Q.01A	-1447.61	-445.002	-1892.61	0.946955	Low
TCGA.E7.A8O7.01A	-1355.58	623.564	-732.011	0.878761	Low
TCGA.ZF.AA4W.01A	-1325.33	-33.7845	-1359.12	0.918911	Low
TCGA.XF.AAN7.01A	-190.965	24.0321	-166.932	0.836198	High
TCGA.XF.A8HH.01A	204.705	278.606	483.31	0.780125	Low
TCGA.FD.A5BX.01A	791.08	1836.44	2627.52	0.548124	High
TCGA.FT.A3EE.01A	-1092.68	-270.897	-1363.58	0.919169	High
TCGA.XF.A9T5.01A	84.1329	2130.77	2214.9	0.597746	High
TCGA.XF.AAML.01A	-1996.81	212.404	-1784.4	0.941731	High
TCGA.BT.A3PK.01A	286.767	976.179	1262.95	0.70358	High
TCGA.CF.A3MI.01A	-1062.34	313.673	-748.669	0.879925	High
TCGA.E7.A541.01A	-854.333	1245.34	391.012	0.788529	High
TCGA.ZF.AA54.01A	848.113	1742.46	2590.58	0.552652	High
TCGA.XF.AAMZ.01A	-1011.13	282.464	-728.665	0.878526	Low
TCGA.CF.A8HY.01A	-1656.15	-123.314	-1779.47	0.941487	High
TCGA.DK.A6B0.01A	-1776.51	-250.017	-2026.52	0.953088	Low
TCGA.E7.A97Q.01A	-178.947	279.566	100.619	0.81402	Low
TCGA.2F.A9KP.01A	-1674.52	-715.315	-2389.84	0.967868	Low
TCGA.FD.A62P.01A	140.238	1137.97	1278.21	0.701987	High
TCGA.XF.A8HG.01A	-1682.19	-518.428	-2200.62	0.960511	High
TCGA.4Z.AA86.01A	641.853	1847.84	2489.69	0.564933	High
TCGA.GD.A6C6.01A	-1064	136.951	-927.045	0.892062	High
TCGA.UY.A9PD.01A	-285.324	-72.1848	-357.509	0.85121	Low
TCGA.S5.A6DX.01A	330.269	1871.81	2202.08	0.599254	High
TCGA.FD.A3SQ.01A	802.421	866.668	1669.09	0.659991	High
TCGA.DK.AA77.01A	-1460.96	475.782	-985.182	0.895886	High
TCGA.BL.A13I.01A	780.746	2172.76	2953.51	0.507489	High
TCGA.K4.A6MB.01A	-463.92	-229.751	-693.672	0.876061	High
TCGA.ZF.AA51.01A	43.5838	1430	1473.58	0.681276	Low
TCGA.E7.A7PW.01A	-1907.05	-158.476	-2065.52	0.954805	Low
TCGA.E7.A85H.01A	-567.718	575.511	7.79302	0.821858	Low
TCGA.XF.AAMR.01A	551.336	554.844	1106.18	0.719745	High
TCGA.FD.A6TG.01A	526.296	826.586	1352.88	0.694138	High
TCGA.2F.A9KO.01A	-143.862	1469.99	1326.13	0.696959	Low
TCGA.HQ.A5ND.01A	-1726.07	-189.31	-1915.38	0.948023	High
TCGA.G2.AA3B.01A	-1752.72	275.649	-1477.07	0.925603	Low
TCGA.PQ.A6FI.01A	-1230.98	441.676	-789.305	0.882744	High
TCGA.C4.A0F7.01A	-984.55	-481.623	-1466.17	0.924996	High
TCGA.FD.A5BS.01A	1670.66	3165.04	4835.71	0.253197	High
TCGA.GV.A3JX.01A	-1314.43	600.889	-713.543	0.877464	Low
TCGA.XF.AAMT.01A	852.8	1013.21	1866.01	0.638002	Low
TCGA.XF.A9T8.01A	347.312	1980.09	2327.4	0.584427	High
TCGA.4Z.AA7S.01A	-1414.68	-640.601	-2055.28	0.954357	Low
TCGA.XF.A9SH.01A	-911.286	108.242	-803.045	0.883689	Low
TCGA.DK.A1AG.01A	-1793.67	162.079	-1631.59	0.933949	High
TCGA.2F.A9KR.01A	-1478.21	-247.108	-1725.31	0.938778	Low
TCGA.C4.A0F6.01A	-401.522	79.3997	-322.122	0.848473	High
TCGA.CU.A0YN.01A	-119.107	888.297	769.19	0.753192	High
TCGA.FJ.A871.01A	-828.782	-530.214	-1359	0.918904	High
TCGA.FD.A5BV.01A	-1096.11	-492.755	-1588.86	0.931689	Low
TCGA.E7.A7XN.01A	-935.313	1894.58	959.264	0.734548	High
TCGA.GU.A764.01A	271.134	1426.92	1698.06	0.65679	Low
TCGA.XF.AAN8.01A	2155.05	2191.75	4346.79	0.321914	High
TCGA.XF.A9SZ.01A	622.124	819.343	1441.47	0.684719	High
TCGA.GU.AATO.01A	-112.827	1138.6	1025.77	0.727889	High
TCGA.ZF.A9RC.01A	-6.52306	-266.266	-272.789	0.844618	Low
TCGA.ZF.A9R0.01A	-643.464	361.341	-282.123	0.845351	Low
TCGA.KQ.A41P.01A	-102.455	516.211	413.755	0.786471	Low
TCGA.4Z.AA7W.01A	-87.4529	2463.72	2376.27	0.578591	High
TCGA.HQ.A5NE.01A	-460.989	324.509	-136.48	0.833738	High
TCGA.CU.A3KJ.01A	-1024.71	404.261	-620.449	0.870828	High
TCGA.XF.AAN5.01A	-597.359	1429.21	831.849	0.74711	Low
TCGA.G2.AA3D.01A	-2130.69	-380.159	-2510.85	0.972182	Low
TCGA.GU.A42R.01A	-1641.44	-689.99	-2331.43	0.965677	Low
TCGA.XF.A9SI.01A	709.497	2803.83	3513.33	0.43505	Low
TCGA.GV.A3JZ.01A	-390.288	89.3954	-300.893	0.846819	Low
